# Supplementary material for: Usability and performance expectancy govern spine surgeons’ use of a clinical decision support system for shared decision-making on the choice of treatment of common lumbar degenerative disorders
Source: Front Digit Health. 2023 Aug 15;5:1225540. doi: 10.3389/fdgth.2023.1225540 (PMC10465695; doi:10.3389/fdgth.2023.1225540)
Supplement: Supplementary file 1 [file Table1.xlsx]

## Sheet: Sheet
Time_in_Surg	Age	Hospital	PROPOSE_Use	PE1	PE3	PE2	PE4	EE1	EE2	EE3	EE4	SI1	SI2	SI3	SI4	FC1	FC2	FC3	FC4	HM1	BI4	BI1	BI2	BI3	PI1	PI2	PI3	T1	T2	T3	T4	PR1	PR2	PR3	PR4	RB1	RB2	RB3	RB4	UB1	UB2	UB3
1	41	1	2	6	4	4	5	5	6	6	6	5	4	5	5	5	5	5	3	5	5	4	4	4	4	4	5	4	5	4	4	6	6	4	2	4	3	1	4	NA	6	NA
1	30	2	2	6	6	6	5	6	7	6	7	6	6	4	6	5	6	6	4	4	6	4	4	4	7	7	7	7	4	4	5	7	4	4	6	4	4	4	4	4	4	4
1	37	1	2	6	4	4	6	4	6	5	5	4	4	5	4	5	5	4	4	5	5	4	4	2	5	4	6	5	4	4	4	4	4	4	4	3	4	4	4	1	4	1
1	34	1	2	2	2	2	2	2	2	2	2	2	6	5	6	2	6	1	1	1	1	1	1	1	1	1	4	1	1	1	1	1	1	5	1	4	4	4	5	1	1	4
1	35	2	2	4	4	4	4	7	7	7	7	6	6	4	7	7	6	7	5	6	7	4	6	4	5	4	5	6	6	7	6	4	4	3	2	2	2	1	3	1	NA	NA
1	33	1	2	6	4	4	5	5	5	5	5	4	4	5	4	5	4	5	4	5	5	4	4	4	5	3	5	5	5	5	5	4	5	4	3	3	3	2	4	1	4	1
1	34	1	2	5	5	5	6	4	5	5	6	6	5	6	6	6	5	3	4	4	5	4	4	4	5	4	6	6	6	6	5	5	4	4	2	2	4	2	4	NA	NA	NA
1	36	2	2	4	6	4	5	7	7	7	7	7	4	5	5	6	7	7	7	4	6	6	6	6	7	5	7	6	7	6	5	4	4	3	1	1	2	1	3	1	4	4
1	32	1	2	4	4	4	5	4	7	7	7	6	6	6	6	7	3	4	6	4	7	4	6	6	6	4	6	5	5	6	6	4	4	4	4	4	4	4	4	1	4	4
1	32	1	2	6	4	4	5	5	5	5	5	3	3	4	4	6	3	2	2	5	5	4	4	2	5	4	6	5	5	5	5	5	5	4	4	3	3	2	4	1	4	4
2	38	1	2	6	4	4	6	5	6	6	6	6	5	4	4	6	6	4	4	6	6	4	5	5	7	5	6	6	6	6	6	4	5	4	5	5	4	2	4	2	4	4
2	47	1	2	4	4	4	4	3	4	3	4	4	2	5	3	2	3	1	2	3	5	2	2	2	5	4	5	4	4	4	3	5	6	3	3	3	3	1	3	1	4	NA
1	23	1	2	5	5	5	5	4	4	5	5	5	4	4	4	4	2	4	4	5	5	4	4	4	5	4	5	5	5	5	5	4	4	4	4	4	4	4	4	1	4	4
1	24	1	2	5	4	6	5	4	5	5	5	4	4	5	4	6	2	6	4	4	6	4	4	4	3	2	2	5	6	6	5	4	4	2	2	2	4	2	2	2	4	4
1	24	1	2	6	4	5	5	6	5	5	4	6	6	5	5	6	3	6	6	4	4	4	2	2	6	2	5	5	5	5	5	6	6	2	2	2	4	2	2	1	4	4
1	23	1	2	4	4	4	4	4	4	4	4	4	4	4	4	4	1	5	4	3	2	2	2	1	4	3	2	4	2	3	2	6	5	5	3	4	7	1	5	1	1	4
1	23	1	2	6	6	6	6	3	6	5	6	4	4	5	4	6	2	7	6	6	6	4	4	4	5	4	6	6	6	6	6	4	4	2	2	2	2	2	2	1	4	4
1	63	1	2	6	5	6	6	6	7	7	7	7	7	7	7	6	6	6	6	6	6	6	6	6	6	5	6	6	6	6	6	3	4	2	2	2	2	1	2	1	NA	NA
1	52	1	2	6	4	4	6	6	6	6	6	4	4	6	6	6	6	6	4	5	7	4	4	4	6	6	6	6	6	6	6	5	6	5	2	2	2	1	5	1	5	NA
1	68	1	2	6	4	5	6	6	7	5	6	6	6	5	6	6	6	4	6	4	6	4	2	2	6	4	4	6	6	6	6	2	4	2	2	2	2	2	2	2	4	NA
1	34	1	2	7	7	6	7	7	7	7	7	5	5	6	6	7	5	7	6	7	7	7	7	7	7	7	7	6	6	6	6	6	5	1	2	1	1	1	1	1	4	4
1	49	1	2	7	5	5	7	6	7	7	7	7	7	7	7	6	6	3	5	6	7	4	4	4	5	3	5	7	7	6	6	5	6	3	1	1	2	1	3	1	4	NA
2	45	1	1	7	7	6	7	7	7	6	7	5	6	7	7	4	7	3	5	7	7	7	7	7	4	4	4	3	5	6	6	4	7	2	2	1	4	1	2	7	7	6
1	42	2	2	7	5	6	6	5	6	4	5	6	6	6	5	6	4	5	4	5	7	4	4	4	6	4	6	6	5	6	6	4	5	3	5	2	2	2	3	2	4	4
2	64	1	2	1	1	1	1	4	4	4	4	1	1	4	1	4	1	4	4	4	1	1	1	1	7	7	7	6	6	6	6	4	4	4	1	4	4	1	4	NA	NA	NA
2	68	2	1	5	3	4	5	5	6	6	6	4	6	6	6	3	6	4	4	4	3	4	6	6	6	2	4	4	6	5	5	2	4	2	2	2	1	1	2	7	6	6
1	28	1	2	6	4	6	6	4	6	7	6	4	4	6	4	6	6	6	2	6	7	4	6	6	6	6	7	6	6	6	6	5	5	2	2	3	2	2	2	4	4	4
1	23	1	2	5	5	5	5	5	4	5	5	5	4	5	4	4	2	4	4	5	5	4	4	4	6	5	5	5	5	5	5	5	5	5	5	5	5	5	5	5	5	5
1	23	1	2	7	7	7	6	7	6	6	6	6	5	3	5	3	3	4	5	5	4	2	6	3	5	3	4	5	2	6	4	4	2	2	5	6	5	5	2	6	4	4
1	23	1	2	6	4	4	4	6	5	5	4	4	4	4	4	4	4	4	4	4	4	4	4	4	4	4	4	4	4	4	4	4	4	4	4	4	4	4	4	4	4	4
1	25	1	2	4	4	5	5	5	5	6	6	4	7	4	5	4	4	4	4	4	4	4	4	4	4	4	4	4	4	4	4	4	4	4	4	4	4	4	4	4	4	4
2	52	1	2	6	3	3	2	6	6	6	6	4	1	4	4	5	6	4	4	5	6	5	5	5	6	5	6	6	6	6	6	3	4	2	2	2	2	2	2	1	4	4
2	61	2	1	6	4	3	6	6	6	6	6	6	6	6	6	6	7	6	7	5	4	4	4	4	6	5	5	6	5	6	5	2	5	2	2	3	5	1	2	7	6	3
2	64	1	1	6	6	3	6	6	6	6	6	5	5	6	6	5	6	4	3	6	6	6	6	6	6	6	6	6	6	6	6	5	5	4	4	2	2	1	4	7	7	6
1	41	1	2	5	4	4	5	3	6	4	6	2	3	4	4	3	2	1	1	7	7	4	4	4	5	5	6	4	4	4	4	6	6	5	5	4	4	5	5	1	4	4
2	60	2	1	6	4	3	6	6	5	5	5	5	5	6	6	7	7	2	7	4	6	4	4	4	4	3	5	6	6	6	6	5	7	1	1	1	2	1	1	7	6	6
2	38	1	2	4	4	4	4	4	4	4	6	4	4	2	2	4	4	4	4	6	6	2	2	2	6	4	6	4	5	5	5	5	5	4	3	2	3	3	4	1	1	4
2	42	1	1	5	2	2	5	5	6	6	6	4	4	4	4	6	3	6	2	4	6	3	4	2	6	5	6	5	6	5	5	4	4	2	2	2	2	1	2	6	4	6
2	53	2	1	5	5	1	4	4	5	3	5	5	5	5	5	3	5	3	2	3	3	3	2	2	2	2	2	3	5	4	3	5	6	4	2	3	5	2	4	7	4	6
2	50	1	1	4	2	2	4	5	6	5	5	6	2	4	4	4	5	2	1	4	5	6	5	4	6	4	6	4	4	4	6	6	4	5	2	4	3	2	5	6	5	2
2	60	1	2	5	5	4	5	5	5	5	5	4	4	5	4	6	4	1	4	4	4	4	4	4	6	5	6	5	5	5	5	4	5	5	5	3	2	2	5	2	4	4
2	48	1	2	4	2	4	4	4	6	5	5	4	4	4	4	6	4	2	4	4	4	4	4	2	6	5	4	4	4	4	4	6	4	4	4	4	4	1	4	1	4	4
2	39	2	1	7	6	5	6	6	7	6	6	6	6	6	7	5	7	6	5	6	6	4	4	4	6	5	6	6	6	6	6	4	5	4	2	3	2	2	4	7	7	3
2	44	1	1	6	4	3	5	6	7	7	7	6	6	6	6	6	6	4	4	5	6	7	7	7	5	4	5	4	5	4	5	4	5	1	2	2	2	1	1	7	6	7
2	39	2	1	6	5	4	6	7	7	7	7	6	5	6	4	6	7	4	1	4	6	4	4	4	6	6	6	5	5	5	5	6	6	2	2	4	2	1	2	7	6	5
2	68	2	1	7	6	4	6	5	6	6	6	6	6	7	6	7	7	6	4	7	7	7	7	7	6	4	6	7	7	7	7	2	4	2	2	2	1	1	2	7	7	7
2	59	2	1	6	4	3	5	5	4	6	6	5	5	6	6	6	6	6	6	6	6	6	6	6	6	4	6	5	6	6	6	6	6	6	6	6	4	2	6	6	6	4
2	63	1	2	6	4	4	5	5	6	6	6	4	5	3	6	2	6	2	3	4	6	6	6	6	5	2	5	5	4	5	5	4	4	4	4	2	2	2	4	2	4	4
2	69	2	1	6	4	4	5	6	6	6	6	4	6	6	6	5	6	6	5	5	6	4	6	4	5	4	5	5	6	5	5	2	4	3	4	2	4	2	3	6	6	6
2	37	1	2	7	4	4	5	4	5	4	5	4	4	4	4	4	3	1	1	5	7	4	4	4	4	5	7	5	4	4	5	6	6	3	1	5	1	1	3	1	4	4
2	54	1	2	6	6	4	6	6	4	4	6	4	3	6	2	7	1	2	1	4	6	5	5	5	6	5	7	5	6	6	6	3	5	2	2	1	1	1	2	1	6	6
2	64	2	1	5	4	4	5	5	7	7	7	6	4	6	4	6	7	4	2	5	6	5	6	6	6	5	5	4	5	5	5	2	2	1	1	1	1	1	1	7	7	6
2	44	1	2	6	5	3	5	4	4	4	6	4	4	4	6	2	4	2	2	5	6	2	2	2	5	2	5	6	6	5	5	5	5	4	4	5	4	2	4	1	5	4
2	40	1	2	4	4	3	4	4	5	4	5	4	4	4	4	6	3	2	2	3	4	4	3	3	3	3	4	3	4	4	4	5	4	5	4	4	3	3	5	1	2	1
2	46	1	2	1	1	1	1	4	4	4	6	4	6	4	6	6	3	6	2	4	4	1	1	1	5	2	6	5	4	4	4	5	4	2	3	3	2	2	2	1	4	4
2	45	1	1	7	6	6	7	7	7	7	7	7	6	6	7	6	6	6	4	7	7	7	7	7	4	4	4	4	7	7	7	4	6	2	1	1	1	1	2	7	7	6
2	60	2	2	6	4	4	5	5	5	5	6	6	6	6	6	6	2	4	4	5	6	4	3	3	5	4	6	5	5	4	5	6	5	4	2	2	2	2	4	1	4	4
2	41	2	2	6	6	4	6	6	6	6	6	2	2	6	5	6	6	5	4	6	6	2	2	2	4	2	4	6	6	6	6	4	4	5	1	2	1	1	5	1	6	4
2	41	2	1	6	2	2	6	5	6	6	6	6	6	7	6	6	6	1	6	5	7	6	6	6	6	5	6	5	5	5	5	4	5	3	3	5	2	2	3	7	6	6
2	47	1	2	6	5	4	4	5	6	6	6	5	5	2	6	3	6	2	2	5	6	4	4	4	4	4	5	6	6	6	4	3	5	3	1	3	1	1	3	7	6	6
2	61	2	1	6	4	4	6	7	7	6	6	7	4	7	6	6	7	4	4	6	7	7	7	7	7	4	7	5	6	6	6	5	5	2	5	2	4	2	2	7	6	2
2	64	1	1	6	4	3	6	6	6	6	6	6	6	6	6	5	6	3	3	6	6	6	6	6	7	7	6	6	6	5	5	5	6	4	2	2	2	1	4	7	6	6
